# Supplementary material for: Diversity and function of OXA-48-like β-lactamase variants in environmental Shewanella isolates from Stockholm, Sweden
Source: Appl Environ Microbiol. 2026 May 21;92(6):e00125-26. doi: 10.1128/aem.00125-26 (PMC13274421; doi:10.1128/aem.00125-26)
Supplement: File S1 — GenBank accession numbers for the Shewanella genomes used in generating Fig. 3 and Fig. S2 to S4. [file aem.00125-26-s0001.xlsx]

## Sheet: S.baltica
File S1. GenBank accession numbers for the Shewanella genomes used in generating Figures 3 and S2-S4.
S. baltica	S. algae		S. oncorhynchi		S. xiamenensis
GCA_965118975	GCF_3721455.1		GCA_025653725.1		GCA_21209245.1
GCA_965119165	GCF_19670625.1		GCA_030848765.1		GCA_21209305.1
GCA_949794895	GCF_17570325.1		GCA_002966515.1		GCA_36324205.1
GCA_963676695	GCF_14263185.1		GCA_019345615.1		GCA_712635.2
GCA_965118405	GCF_9183365.2		GCA_013248875.1		GCA_2074855.1
GCA_965118425	GCF_19670645.1		GCA_013283205.1		GCA_12490465.1
GCA_965118665	GCF_17570045.1		GCA_019345585.1		GCA_12490605.1
GCA_050849265	GCF_9730655.1		GCA_025654415.1		GCA_25397475.1
GCA_050849285	GCF_26013945.1		GCA_025653535.1		GCA_26012575.1
GCA_050849425	GCF_19670685.1		GCA_025654015.1		GCA_30008495.1
GCA_050849525	GCF_19670585.1		GCA_025653925.1		GCA_30008605.1
GCA_050849535	GCF_17570225.1		GCA_025653795.1		GCA_38432505.1
GCA_050849565	GCF_30436035.1		GCA_025653395.1		GCA_41928165.1
GCA_050849605	GCF_19670665.1		GCA_025654025.1		GCA_38432405.1
GCA_050849645	GCF_19670605.1		GCA_025654335.1		GCA_38432565.1
GCA_050849685	GCF_14702225.1		GCA_025654235.1		GCA_38432745.1
GCA_900456975	GCF_25643615.1		GCA_025654175.1		GCA_38432835.1
GCA_900636855	GCF_19670545.1		GCA_025654245.1		GCA_41928085.1
GCA_937919145	GCF_19670525.1		GCA_025653705.1		GCA_24655725.1
GCA_050267965	GCF_17570125.1		GCA_025654295.1		GCA_38432715.1
GCA_050268005	GCF_9846595.1		GCA_025653905.1		GCA_38432815.1
GCA_050848405	GCF_38827995.1		GCA_025654095.1		GCA_41927665.1
GCA_050848415	GCF_19265045.1		GCA_025653545.1		GCA_41927715.1
GCA_050848625	GCF_19265025.1		GCA_025653775.1		GCA_38432925.1
GCA_050849135	GCF_19265005.1		GCA_025654465.1		GCA_41927585.1
GCA_050849235	GCF_17580385.1		GCA_025653595.1		GCA_41927755.1
GCA_033484875	GCF_12396675.1		GCA_036324485.1		GCA_41928075.1
GCA_037094655	GCF_2836995.1		GCA_036245925.1		GCA_38432895.1
GCA_039762335	GCF_1598875.1		GCA_015767295.2		GCA_41928115.1
GCA_039871505	GCF_18799065.1		GCA_018224605.1		GCA_41928465.1
GCA_040361705	GCF_39616095.1		GCA_025653985.1		GCA_25397625.1
GCA_046604105	GCF_39615695.1		GCA_019345515.1		GCA_38432695.1
GCA_050267785	GCF_17580505.1				GCA_38432805.1
GCA_050267825	GCF_947195.1				GCA_12490345.1
GCA_024999565	GCF_900457125.1				GCA_29839545.1
GCA_024999605	GCF_39615955.1				GCA_41927805.1
GCA_024999685	GCF_39615715.1				GCA_41927845.1
GCA_024999695	GCF_17580485.1				GCA_41928305.1
GCA_024999715	GCF_17580105.1				GCA_3130545.1
GCA_024999765	GCF_39616245.1				GCA_7636465.1
GCA_024999785	GCF_39616365.1				GCA_30008505.1
GCA_025919655	GCF_19303305.1				GCA_30008575.1
GCA_031583995	GCF_17580535.1				GCA_41928135.1
GCA_024999205	GCF_17580325.1				GCA_30008515.1
GCA_024999215	GCF_39616465.1				GCA_30008595.1
GCA_024999245	GCF_39616035.1				GCA_41928395.1
GCA_024999325	GCF_28594625.1				GCA_41928405.1
GCA_024999355	GCF_17580685.1				GCA_7595335.1
GCA_024999375	GCF_17580635.1				GCA_30008455.1
GCA_024999425	GCF_39616255.1				GCA_41927795.1
GCA_024999505	GCF_32843145.1				GCA_7595225.1
GCA_024999515	GCF_30646225.1				GCA_7595265.1
GCA_024999075	GCF_17580415.1				GCA_7595275.1
GCA_024999105	GCF_39616285.1				GCA_25397565.1
GCA_024999125	GCF_39615625.1				GCA_30008365.1
GCA_024999145	GCF_7595325.1				GCA_30008375.1
GCA_024999165	GCF_39615925.1				GCA_30008615.1
GCA_024999175	GCF_17580235.1				GCA_38432535.1
GCA_024998985	GCF_17580095.1				GCA_30008385.1
GCA_024998995	GCF_17580025.1				GCA_38432455.1
GCA_024999025	GCF_39616015.1				GCA_38432465.1
GCA_024999045	GCF_39615645.1				GCA_38432625.1
GCA_024999065	GCF_17580585.1				GCA_25397555.1
GCA_003516645	GCF_3024535.1				GCA_30008475.1
GCA_024803605	GCF_39616685.1				GCA_38432645.1
GCA_024998875	GCF_17580295.1				GCA_38432725.1
GCA_024998885	GCF_2318995.1				GCA_41928055.1
GCA_024998925	GCF_39616025.1				GCA_41928235.1
GCA_024998945	GCF_30264795.1				GCA_19266125.1
GCA_024998965	GCF_17580455.1				GCA_25397615.1
GCA_000017325	GCF_17580005.1				GCA_29843345.1
GCA_000018765	GCF_39616745.1				GCA_38432785.1
GCA_000021665	GCF_17580665.1				GCA_41928025.1
GCA_000147735	GCF_17580425.1				GCA_38432665.1
GCA_000178875	GCF_17580015.1				GCA_41927575.1
GCA_000179535	GCF_7636455.1				GCA_41927695.1
GCA_000215895	GCF_39616645.1				GCA_7595285.1
GCA_000231345	GCF_39616545.1				GCA_38432585.1
GCA_001620325	GCF_39616425.1				GCA_38432685.1
GCA_003030925	GCF_39615835.1				GCA_19266205.1
GCA_003052765	GCF_39616625.1				GCA_29719425.1
	GCF_39616155.1				GCA_38432495.1
	GCF_39615545.1				GCA_38432595.1
	GCF_38432945.1				GCA_1723195.1
	GCF_17579985.1				GCA_2738015.1
	GCF_7636355.1				GCA_30281045.1
	GCF_7595215.1				GCA_33031185.1
	GCF_39616325.1				GCA_33031715.1
	GCF_39616175.1				GCA_22453805.1
	GCF_17580215.1				GCA_23283665.1
	GCF_39615555.1				GCA_30012545.1
	GCF_39615535.1				GCA_36326965.1
	GCF_17580285.1				GCA_14647135.1
	GCF_39616565.1				GCA_24972795.1
	GCF_39616485.1				GCA_25998315.1
	GCF_3024575.1				GCA_36326985.1
	GCF_39616345.1				GCA_19973655.1
	GCF_39616065.1				GCA_24971755.1
	GCF_17580085.1
	GCF_7595165.1
	GCF_39615935.1
	GCF_37006705.1
	GCF_39616725.1
	GCF_39616445.1
	GCF_39615995.1
	GCF_7844895.1
	GCF_38433115.1
	GCF_17580125.1
	GCF_39616235.1
	GCF_39615735.1
	GCF_7595175.1
	GCF_17580345.1
	GCF_17580715.1
	GCF_19303435.1
	GCF_39615635.1
	GCF_38433095.1
	GCF_38432885.1
	GCF_39616525.1
	GCF_39616385.1
	GCF_39615615.1
	GCF_17580705.1
	GCF_39616135.1
	GCF_39615755.1
	GCF_37006925.1
	GCF_39616605.1
	GCF_39615745.1
	GCF_23283525.1
	GCF_17580565.1
	GCF_17580065.1
	GCF_39616115.1
	GCF_17580595.1
	GCF_17580145.1
	GCF_7636395.1
	GCF_43422765.1
	GCF_38433085.1
	GCF_7595205.1
	GCF_39616405.1
	GCF_39615895.1
	GCF_39615825.1
	GCF_39615595.1
	GCF_8119825.1
	GCF_39616585.1
	GCF_39616205.1
	GCF_39616195.1
	GCF_39615785.1
	GCF_37006745.1
	GCF_25398225.1
	GCF_23702245.1
	GCF_17580335.1
	GCF_39615815.1
	GCF_39615915.1
	GCF_7636365.1
	GCF_1858195.1
	GCF_39616665.1
	GCF_39616305.1
	GCF_7595405.1
	GCF_38432965.1
	GCF_37007105.1
	GCF_37006825.1
	GCF_7636415.1
	GCF_17580395.1
	GCF_39616505.1
	GCF_37007125.1
	GCF_37006905.1
	GCF_17580525.1
	GCF_19303345.1
	GCF_17580185.1
	GCF_37007185.1
	GCF_37007145.1
	GCF_37007085.1
	GCF_38433045.1
	GCF_38432995.1
	GCF_21440145.1
	GCF_3025175.1
	GCF_39616705.1
	GCF_21441365.1
	GCF_19303295.1
	GCF_7595095.1
	GCF_39615875.1
	GCF_37006865.1
	GCF_7860205.1
	GCF_38994535.1
	GCF_19303385.1
	GCF_19303255.1
	GCF_17580225.1
	GCF_37006845.1
	GCF_37006765.1
	GCF_21440725.1
	GCF_19303235.1
	GCF_38440975.1
	GCF_7636495.1
	GCF_3124085.1
	GCF_38432985.1
	GCF_37007005.1
	GCF_17580205.1
	GCF_37007155.1
	GCF_19303455.1
	GCF_19303335.1
	GCF_964209185.1
	GCF_38433025.1
	GCF_7595365.1
	GCF_2237105.1
	GCF_37007065.1
	GCF_14444625.1
	GCF_37007205.1
	GCF_19303375.1
	GCF_7595085.1
	GCF_964211185.1
	GCF_964209455.1
	GCF_19303415.1
	GCF_963898015.1
	GCF_37007025.1
	GCF_21440805.1
	GCF_19303275.1
	GCF_7595375.1
	GCF_3427415.1
	GCF_956365.1
	GCF_615045.1
	GCF_614935.1
